# Supplementary material for: Selective Enzymatic Esterification of Lignin-Derived Phenolics for the Synthesis of Lipophilic Antioxidants
Source: Antioxidants (Basel). 2023 Mar 7;12(3):657. doi: 10.3390/antiox12030657 (PMC10045519; doi:10.3390/antiox12030657)
Supplement: Supplementary file 1 [file antioxidants-12-00657-s001.zip]

Archive with 5 entries (5 files):
- Fig S1- DCA-C8 -NMR spectrum (anotated).tif
- Fig S2 - FTIR spectrum of DCA-C8.TIF
- Fig S3 - HRMS spectra of DCA-C8.pdf
- Fig S4 - FTIR spectra lignin reactions.png
- Supplementary figures captions.pdf
